# Supplementary material for: Associations between grip strength, cardiorespiratory fitness, cardiovascular risk and mental health in forcibly displaced people from a Greek refugee camp
Source: Sci Rep. 2023 Nov 28;13:20970. doi: 10.1038/s41598-023-48032-5 (PMC10684690; doi:10.1038/s41598-023-48032-5)
Supplement: Supplementary file 1 — Supplementary Information 1. [file 41598_2023_48032_MOESM1_ESM.xlsx]

## Sheet: SALEEM_Grip strength_Data file_
Table S1: Raw data used for calculations in the manuscript entitled "Associations between grip strength, cardiorespiratory fitness, cardiovascular risk and mental health in forcibly displaced people from a Greek refugee camp"
ID	sex	age	lang	country	education	Height_T1	Weight_T1	BMI_T1	months_away	months_camp	hand_tot_T1	hand_tot_kat	GS_BMI	VO2max_T1	BloodPressure_H_tot_T1	BloodPressure_L_tot_T1	Fat_percentage_T1	Muscle_percentage_T1	Chol_T1	LDL_T1	HDL_T1	TG_T1	HbA1c_T1	IES_tot_T1	PHQ_tot_T1	GAD_tot_T1	VAS_tot_T1	WHO_tot_T1
514	2	21	2	Syria	1	1.59	98.2	38.8434	72	48	26.6667	1	0.686517	9.91589	113.667	83.3333	47.9	49.4908	4.44	2.51	1.23	1.53	5.5	1	0	4	60	20
618	2	23	1	Afghanistan	1	1.61	78.9	30.4386	36	24	24.3333	1	0.799422	44.2967	132.667	82.3333	40.8	56.147	4.43	2.14	1.18	2.44	5.7	61	20	21	34	7
605	2	22	1	Afghanistan	0	1.45	40	19.025	36	24	20.5	1	1.07753	30.05	121	80	18	77.75	2.84	1.28	1	1.23	5	62	13	12	51	22
121	1	25	3	Congo	2	1.76	66.5	21.4682	42	6	39.6667	1	1.84769	43.6622	115	76	14.6	81.0526					4.8	34.74	7	5.83	84	5
521	1	25	1	Afghanistan	0	1.63	62.2	23.4107	12	3	37	1	1.58047	39.0231	130.333	89	21.7	74.2765	3.91	2.51	0.81	1.29	5.1	72	23	21	89	7
519	2	29	2	Irak	1	1.57	104.6	42.4358			17	0	0.400605	9.05449	127	90.6667	49.6	47.8967	4.26	2.4	0.93	2	5.8	0	0	4	67	20
625	2	32	1	Afghanistan	1	1.52	87.3	37.7857	24	4	20.8333	1	0.551355	25.9459	108.667	83.6667	46.5	50.8591	4.66	2.37	1.28	2.24	5.3	59.71	24	19	52	2
348	2	30	1	Afghanistan	0	1.53	54.1	23.1108	37	15	21.3333	1	0.923091		108.667	84.3333	35	61.7375	4.62	1.99	1.58	2.3	5.2	58.67	17	13	56	9
624	2	57	1	Turkey	1	1.56	69.3	28.4763	31	8	20.1667	1	0.70819		110.667	71.6667	40	56.9986	4.55	2.51	1.06	2.15	6.2	63	21	20	95	17
711	1	27	1	Afghanistan	3	1.67	69.3	24.8485	22	12	49.3333	1	1.98536	38.8758	130.333	74.6667	16.2	79.6537	3.19	1.21	0.92	2.34	5.4	52.38	17	15	47	8
715	1	33	1	Afghanistan	1	1.73	75.9	25.36	29	18	43.8333	1	1.72844	35.3045	126.333	88.6667	20.5	75.4941	2.59	1.14	0.72	1.62	5.1	57	12	12	43	10
704	1	32	1	Afghanistan	0	1.66	64.4	23.3706	24	7	34.8333	1	1.49048	41.6604	118.667	73.6667	18.8	77.0186	3.74	2.14	1.03	1.25	5.2	54	12.38	11	32	25
706	2	30	1	Afghanistan	0	1.47	47.1	21.7965	24	7	19.5	0	0.89464	30.9823	119	85	30.1	66.242	4.8	2.99	1.18	1.39	5.2	57	19	14	60	16
603	2	43	1	Afghanistan	1	1.57	75.8	30.7518	36	24	15.1667	0	0.493197	24.0033	138.667	95.6667	40.5	56.4644	4.14	2.11	1.11	2.03	5.8	70	22	21	60	8
607	2	16	1	Pakistan	2	1.56	46.4	19.0664	36	26	22	1	1.15386	43.2175	109.333	78.3333	21.5		3.09	1.16	1.36	1.26	5	62	26	19	42	11
615	1	24	1	Afghanistan	2	1.68	78.2	27.7069	13	12	36.6667	1	1.32338	36.5328	120.333	83.3333	25.8	70.4604	5.38	3.2	0.78	3.08	5.4	66	15	15	46	19
710	2	51	1	Afghanistan	0	1.52	58.6	25.3636		36	6.5	0	0.256273		108.667	68.6667	32.1	64.5051	3.98	2.18	1.13	1.47	5.3	41	12	16	70	9
510	2	42	2	Somalia	0	1.66	80.3	29.1407		16	22.3333	1	0.766398	17.0995	103.333	79.6667	48.3	49.066	3.43	1.79	1.09	1.21	5.2	76	13.5	15	26.6	0
606	2	46	1	Turkey	1	1.48	78.4	35.7925	10	8	20	1	0.558776		127.667	91.6667	43.4	53.8265	3.36	0.92	0.68	3.87	6.3	70	10	15.1667	44	14
341	2	18	1	Afghanistan	1	1.54	48.6	20.4925	12	7	20	1	0.975967	22.2872	102.333	77.6667	26.9	69.3416	3.75	2.14	1.25	0.8	4.9	18	15	16	27	4
366	1		1	Afghanistan	2	1.75	80.8	26.3837			46.3333	1	1.75614		128.333	92	28.1	68.3168	3.56	1.04	0.82	3.74	5.4	37	16	12	72	9
716	1	58	1	Afghanistan	1	1.74	117.8	38.9087	54	36	32.6667	1	0.839572		131.667	95.3333	38.8	58.2343	2.59	1.28	0.63	1.5		44	16	16	44	8
608	1	23	1	Iran	0	1.76	61.2	19.7572	36	12	34.8333	1	1.76307	38.704	131	78	13.2	82.5163	3.54	1.88	1.19	1.09	5.3	49	15	14	26	12
709	2	37	1	Afghanistan	0	1.52	72.8	31.5097	42	25	18	0	0.571253	19.5153	114.667	80.6667	42.9	54.1209	4.97	2.42	1.64	2.01	5.6	22	18	21	14	8
357	2	23	1	Afghanistan	0	1.57	77.5	31.4414	12	8	18	0	0.572493	22.7682	132.667	96	43.3	53.8065	6.25	3.84	1.39	2.25	5.5	22	16	10	33	10
104	1		2			1.77	70.2	22.4074			22	0	0.981821		130.667	101.667	23	73.0769	6.6	4.29	0.97	2.94	5.5	0	0	0	14	25
126	2	31	3	Congo	1	1.57	73	29.6158	15	4	24.3333	1	0.821633		116.333	77	39.4	57.5342						39	19	11	42
129	2	42	3	Congo	2	1.64	72.9	27.1044	17	3	20.3333	1	0.750186		134	85.3333	42.1	55.0069	4.15	2.38	1.22	1.21	5.5	79	18	10	52	4
713	2	28	1	Afghanistan	2	1.53	47.1	20.1205	54	36	20.6667	1	1.02715	24.9026	113.667	78.6667	26.4	69.8514	3.09	1.55	1.25	0.64	5	46	14	11	24	10
511	2	30	2			1.64	76	28.257	16	0	22	1	0.778568	30.0855	121.667	78.3333	38.8	58.0263	3.92	1.45	1.92	1.2	5	8.7	15.75	9	24	0
354	1	22	1	Iran	1	1.7	76.4	26.436	48	2	43.8333	1	1.65809	49.1907	135.333	83.3333	23.3	72.9058	3.72	1.83	1.68	0.91	5.7	33	4	0	19	22
513	1	34	2	Syria	1	1.74	88.1	29.099	18	18	42	1	1.44335		122	89	27	69.353	5.5	3.33	0.92	2.74	5.7	48	7.875	10.5	12	10
331	1	40	1	Afghanistan	1	1.68	63.3	22.4277	36	15	38.3333	1	1.70919	35.6709	124.333	85.3333	13.1	82.6224						0	5	0	22	0
122	2	37	4	Serra Leone	2	1.54	69.4	29.2629	26	18	38	1	1.29857	16.5777	125	88.3333	36.9	59.9424	5.42	3.3	0.84	2.81	5.9	38	6.75	0	34	14
613	2	18	1	Afghanistan	1	1.61	45.1	17.399	204	15	26.3333	1	1.5135	34.1028	107.667	76.3333	21.5	74.5011	3.56	1.96	1.16	0.97	5.3	75	27	21	58	0
703	2	54	1	Afghanistan	1	1.59	81.5	32.2376	36	6	24.8333	1	0.770321	19.066	107	71	45.6	51.6564	5.72	3.81	1.35	1.24	5.4	76.9	17	20	50	10
124	2	29	3	Congo	2	1.65	80.4	29.5317	36	2	24.6667	1	0.835261	23.8015	117.667	79	39.4	57.5871	5.41	3.38	1.24	1.73	5.6	44	14	11	34	17
329	2	26	1	Afghanistan	2	1.5	63.2	28.0889	48	30	22.6667	1	0.806962	14.3558	114	77.3333	39.2	57.5949	4.32	2.53	1.49	0.67	5.4	21	7	6	16	18
604	2	17	1	Afghanistan	1	1.41	45.1	22.685	2	2	22	1	0.969805	20.0976	109.333	71	24.6		3.27	1.85	1.13	0.64	5.1	73	23	18	38	2
516	2	25	1	Iran	0	1.61	79.6	30.7087	29	17	20.6667	1	0.672991	22.5776	107.333	70.6667	40.2	56.7839	4.97	2.86	1	2.44	5.1	73	20	19	77	7
115	1	24	3	Congo	3	1.68	75.5	26.7503	35	15	44.6667	1	1.66976	34.68	126.333	84	21.6	74.4371	2.79	1.09	1.33	0.82		77.52	21	16	48	7.5
518	1	29	2	Syria	1	1.67	70	25.0995	18	16	44.6667	1	1.77958	39.3753	140	95	22.1	74	4.95	2.81	1.14	2.21	5.6	51	13	11	10	15
712	1	40	1	Afghanistan	0	1.69	81.9	28.6755	28	18	38.5	1	1.34261	31.8953	137.333	95.3333	27.2	69.1087	3.61	1.36	1.55	1.54	5.2	28.29	19.13	14	62	8
316	1	31	2	Syria	2	1.7	92.4	31.9723	7	5	40.5	1	1.26672	29.1046	114	75	32.1	64.5022	3.42	2.08	0.59	1.64	5.8	42.95	14	9.33333	32	14
611	1	54	1	Afghanistan	1	1.65	73.3	26.9238	84	24	35.8333	1	1.33092	27.7961	133	89.6667	23.2	72.9877					5.6	61	23	18	50	13
112	1	27	3	Congo	0	1.61	70.1	27.0437	84	10	32.3333	1	1.1956	26.621	129.333	78.6667	25	71.184	4.15	2.73	0.72	1.53	4.9	37.71	21.38	15	34	16
506	1	34	1	Afghanistan	0	1.62	62.3	23.7388	8	2	33	1	1.39013	37.9492	124.667	88.6667	23.9	72.2311	4.17	2.43	0.96	1.72	5.4	39	9	16	38	11
602	1	44	1	Afghanistan	1	1.6	56.3	21.9922		6	30.6667	1	1.39443	30.886	106	78.3333	14.2	81.3499	1.92	2.35	1.37	2.64	5.1	70	14	16	16	8
620	1	16	1	Afghanistan	1	1.68	56.9	20.1601	30	18	29.8333	0	1.47982	68.8699	123.333	72.3333	16.9		2.59	1.52	0.77	0.68	5.5	63	13	17	30	19
622	2	40	1	Afghanistan	1	1.55	55.7	23.1842	18	12	17.8333	0	0.769203	35.5417	106	77.3333	35.8	60.8618	4.74	2.82	1.28	1.41	5.3	58.67	25	20	72	8
504	2	24	2	Syria	1	1.53	56.1	23.9651	18	12	15	0	0.625909	26.6231	118.333	75.6667	33.1	63.4581	3.96	1.88	1.73	0.76	4.7	58.67	14	6	14	15
335	2	39	1	Afghanistan	0	1.58	65.3	26.1577	180	24	16.3333	0	0.624419	19.8995	117	82.6667	38.2	58.6524	3.26	1.58	1.21	1.03	5.4	8	2	2	20	22
114	1	41	3	Congo	3	1.76	96	30.9917	30	6	32.3333	1	1.04329	21.7814	116.667	77.6667	28.7	67.7083	3.67	2.4	0.51	1.67	5.8	9	4	2	23	17
325	1	28	1	Afghanistan	3	1.68	71	25.1559	24	17	29.5	0	1.17269	43.77	118	77.3333	18.7	77.1831	4.37	2.56	0.94	1.92	5.4	40	1	1	21	25
619	2	30	1	Afghanistan	1	1.45	45.6	21.6885	2	2	23.6667	1	1.09121	24.8861	115.667	77	30.7	65.7895	4.53	2.87	1.16	1.09	5.1	69.1	20	19	46	3
702	2	36	1	Afghanistan	1	1.5	56.5	25.1111	22	12	23	1	0.915929	33.6546	105	73	32.7	63.8938	3.4	1.44	1.36	1.31	5	27.29	15	17	38	20
352	1	20	1	Afghanistan	2	1.68	67.3	23.845	28	19	40.6667	1	1.70546	32.1609	130.667	82	23.5	72.6597	3.78	2.26	1.1	0.92	5.3	10	6	2	31	25
123	1	16	4	Sierra Leone	2	1.69	66.7	23.3535	32	1	39	1	1.66998	49.795	125.333	83	13.3	82.3088					5.4	29	1	1	38	14
125	2	34	3	Congo	2	1.58	71	28.441	19	10	20.1667	1	0.709071	14.3497	155.333	107.667	40.3	56.6197					5.6	51	9	12	46	13
701	2	23	2	Somalia	0	1.62	78.9	30.064	16	16	16.3333	0	0.543285	17.6451	107	80.6667	46.5	50.6971	4.96	2.99	1.61	0.8	6.8	49	21	3	24	0
629	2	26	1	Afghanistan	0	1.63	64.3	24.2011	24	18	15.6667	0	0.647353		105.333	75.3333	30.5	65.9409	4.85	2.56	1.89	0.87	5.3	54.48	16	13	47	11
313	1	23	2	Somalia	0	1.77	71.3	22.7585	15	4	28.6667	0	1.2596	41.0063	146	95.3333	21.7	74.3338	2.89	1.81	1.03	1.79	5.5	3	0	4.66667	14	14
109	1	17	1	Afghanistan	1	1.77	63.2	20.173	60	24	27.3333	0	1.35495	44.6716	109.667	74	18.3						5.3	37	7	11	12	7
101	1		3			1.93	91	24.4302			26.3333	0	1.0779		129	90.6667	25	71.2088	3.81	2.22	1.14	0.98	5.7	66	14.63	4.67	8	10
111	1	35	3	Cameroon	3	1.73	72.1	24.0903	28	16	21.8333	0	0.90631	40.807	154.333	99	21.9	74.0638	4.3	2.64	1.35	0.68	5.1	69	13	8	33	1
351	2	16	1	Afghanistan	2	1.53	39.3	16.7884		24	13.6667	0	0.814053	40.9895	97.3333	71.3333	18.3		3.14	1.59	1.15	0.88	4.8	52	23	18	59.8	7
310	2	21	2		1	1.6	59.1	23.0859			26	1	1.12623	19.1066	106.667	73.3333	29	67.5127	4.11	2.12	1.37	1.37	5.2	58	18	16	28	4
340	2	21	1	Afghanistan	0	1.49	42.2	19.0082	24	24	23	1	1.21001		107.333	69.3333	17.5	78.436	2.66	1.35	0.81	0.93	5.1	37	12	5	12	20
359	2	48	1	Afghanistan	0	1.57	98.1	39.7988		28	20	1	0.502528		156	104.333	46.1	51.1723	5.34	2.23	1.49	3.56	6	43	17	21	57	6
343	1	31	1	Iran	2	1.73	73.8	24.6584	72	12	43.6667	1	1.77087	27.2955	135.667	88	21.7	74.3902	4.27	2.13	0.95	2.61	5.7	14	4	2	14	19
367	1	20	1	Afghanistan	2	1.72	77.6	26.2304		12	41.3333	1	1.57578	26.472	133.667	74.3333	23.5	72.6804	3.63	1.53	0.87	2.71	5.2	50	21	18	56	13
345	1	39	1	Afghanistan	0	1.72	103.9	35.1203	25	11	39	1	1.11047	30.4954	115.333	78	33.8	62.9451						54.48	24	21	33	7
368	1	23	1	Afghanistan	1	1.75	70.7	23.0857	27	18	34.1667	1	1.47999	47.4694	115	83	17.8	78.0764	5.3	3.1	1.48	1.91	5.1	12	4	2	36	15
334	2	22	1	Afghanistan	2	1.59	51.3	20.2919	30	30	16.1667	0	0.796705	34.3964	112.333	79	28.4	68.0312	4.36	2.65	1.21	1.1	5.1	32	16	12	14	10
358	2	26	1	Afghanistan	2	1.53	50.2	21.4447	36	36	19	0	0.885998	50.3575	110	74.3333	30	66.3347	4.8	2.74	1.81	3.2	5.2	14	13	5	10	17
333	2	28	1	Afghanistan	1	1.6	79.6	31.0937	60	3	13.8333	0	0.444891	33.1028	104.333	75.6667	40.9	56.0302	3.97	1.68	1.62	1.48	5.3	22	5	9	24	10
705	2	35	2	Somalia	1	1.52	67.3	29.1292	17	16	12.1667	0	0.41768	15.6399	98.6667	73.6667	43.7	53.3432	4.85	2.79	1.82	0.56	5.2	46	20	4	26	15
302	1	31	2	Syria	1	1.67	59.7	21.4063	8	5	28.6667	0	1.33917	39.1482	123.667	72.3333	18.2	77.5544	3.1	1.48	1.07	1.95	5.2	24.1	1	2.33	19.8	21
617	1	16	1	Afghanistan	2	1.62	61.2	23.3196	80	24	24.1667	0	1.03632	35.9588	127.333	91.6667	23.4		2.73	1.25	0.88	1.32		19	6	4	23	13
356	2	19	1	Afghanistan	2	1.56	56.5	23.2166	36	12	25	1	1.07681	38.703	115.667	65.6667	31	65.4867	3.52	1.16	1.66	1.55	5.2	12	9	12	6	8
105	2	22	1	Iraq	2	1.54	50.9	21.4623	4	4	21.5	1	1.00176	35.6989	89	59.6667	20.3	75.442						2	6	2	14	12
106	1	22	1	Afghanistan	3	1.78	95.3	30.0783	4	4	41.6667	1	1.38527	37.4166	139.667	95	20.9	75.2361	3.8	2.41	0.99	0.89	5.4	4	9	1	10	22
118	1	31	3	Congo	3	1.82	75.1	22.6724	31	6	37.5	1	1.65399	36.6262	117.667	86.3333	19.6	76.2983	4.39	2.55	1.23	1.34	5.6	35	2	5	34	15
360	1	27	1	Iran	0	1.67	61.6	22.0876	24	24	40.1667	1	1.81852	42.6173	138	93.6667	20.4	75.487	6.38		1.32	5.18	5.4	31	12	8	24	15
113	1	38	3	Congo	3	1.86	76.8	22.1991	32	11	36.8333	1	1.65923	27.6966	126	87.6667	21.6	74.4792	3.03	1.07	1.21	1.64	5.5	36	12	6	16	8
601	1	18	1	Afghanistan	1	1.73	62.8	20.983	24	24	37.3333	1	1.77922	51.4365	121	65.6667	12.2	83.2803	2.87	1.56	0.88	0.94	5.4	40	9	10	4	11
353	1	27	1	Iran	3	1.67	54	19.3625	29	17	33	1	1.70433	44.3284	129.333	80	10.2	85.1852	3.82	2.01	0.97	1.84	5.4	40	9	10	24	5
328	2		1	Afghanistan	0	1.6	72.6	28.3594	36	9	19	0	0.669972		119	80	37.9	58.9532	3.47	1.72	1.29	1.01	5.2	59.71	18	15	10	5
509	2	21	4	Somalia	0	1.62	57.3	21.8336	24	12	13	0	0.595414	20.8307	105.333	78	38.7	58.1152	4.46	2.64	1.19	1.38	5.2	13	6	11	10	22
326	2	26	2	Iraq	1				36	30					101.667	78.3333			3.8	2.03	1.46	0.69	5.4	18	11	0	23	8
714	2	29	1	Iran	2	1.65	68.1	25.0138	42	30	24	1	0.959471	26.1526	104.333	70.6667	35.8	60.9398					5.5	52	7	6	10	20
312	1	19	2	Syria	2	1.65	56.8	20.8632	36	12	40.3333	1	1.93323	30.7283	143.333	87	11.9	83.6268	4.09	2.25	0.85	2.17	5.3	5	0	0	6	0
623	2	27	1	Afghanistan	1	1.54	68.5	28.8835	60	7	23.8333	1	0.825155	23.9843	131	96.6667	36.9	60	4.33	2.64	1.3	0.85	5.9	51	14	16	20	7
128	2	30	3	Congo	2	1.58	53.9	21.5911	15	3	23.1667	1	1.07297		112.333	76.6667	28	68.2746					5.3	40	14	8	2	20
117	1	23	3	Guinea	1	1.83	70.2	20.9621	31	25	44.5	1	2.12288	33.5657	126.667	85.1667	13.6	82.0513	3.99	2.25	1.29	0.99	5.3	17	1	0	6	14
361	1	23	1	Afghanistan	3	1.71	66.9	22.8788	34	16	42.5	1	1.85761	24.6595	120.667	80	19.5	76.3827	4.64	2.6	1.22	1.81	5.2	24	10	8.16667	12	17
332	1	32	1	Iraq	1	1.67	64	22.9481	36	36	34	1	1.4816	44.7173	131	88	17.1	78.75	4.95	2.6	1.36	2.17	5.2	11	5	1	2	25
305	1	40	2	Syria	2	1.63	71.9	27.0616		1	29.3333	0	1.08395	27.058	150	95	27.8	70.0974	3.6	1.44	0.78	3.03	5.3	33	2	1	4	22
303	1	20	2	Somalia	2	1.81	76	23.1983	15	4	26.6667	0	1.14951	35.484	115	76	25.1	71.0526	4.67	2.76	1.31	1.32	5.3	3	5	6	8	17
507	2	27	1	Afghanistan	0	1.51	56	24.5603	26	12	13.6667	0	0.556453		104.667	76	29.2	67.1429	3.46	1.21	1.61	1.41	5.1	52	22	16	10	6
349	2	46	1	Afghanistan	3	1.58	76.4	30.6041	12	8	14	0	0.457455		120.333	87.3333	41.5	55.4974	2.99	0.53	1.06	3.09	5.3	27	12	16	25	8
304	1	22	2	Somalia	2	1.7	49.9	17.2664	15	4	25.3333	0	1.4672	69.1614	109	68	12.5	82.9659					5.1	3	7	3	2	2
522	2	17	1	Afghanistan	1				25	2					112	79								12	5	4	2	6
110	1	33	3	Congo	3	1.78	76.8	24.2394	36	5	40.8333	1	1.68459	34.9296	124.333	90	22.1	74.0885	3.48	1.89	0.92	1.47	5.9	26	12	3	2	5
344	1	22	1	Iran	2	1.72	56.9	19.2334	36	24	38	1	1.97573	40.4499	119.333	82	9.3	86.116	3.81	2.42	1.03	0.79	5.5	31.43	10	8	4	10
610	1	19	1	Afghanistan	1	1.82	57.7	17.4194	17	15	33.8333	1	1.94228	54.1969	120.333	83.6667	12.1		3.52	1.94	1.24	0.74	5.2	30	17	16	19	9
609	1	19	1	Afghanistan	1	1.58	58.9	23.594	100	7	31	1	1.31389	44.6119	127.333	87.3333	16.2	79.4567	5.07	2.65	1.85	1.25	5.6	26	0	0	1	19
107	1		4			1.78	73.5	23.1978			23.3333	0	1.00584		111	78	27.5	68.8435	4.99	3.28	1.01	1.54	5.5	9	5	1	2	22
515	2	20	4	Somalia	0	1.6	64.2	25.0781		28	13	0	0.51838	29.2379	107.333	76.6667	39.4	57.4766	4.57	2.77	1.45	0.77	5.3	22	7	6	28.2	5
612	2	21	1	Afghanistan	1	1.61	69.1	26.6579	18	12	29.1667	1	1.09411	48.571	113.667	79.6667	37.2	59.6237	5.03	3.47	1.09	1.03	5	39	11	4	22	17
127	2	42	3	Congo	1	1.54	78.7	33.1843	28	1	25.8333	1	0.778479		116.333	79.6667	42.7	54.3837	4.31	2.82	0.9	1.3	5.6	31	10	12	26	11
614	2	29	1	Afghanistan	0	1.6	71.1	27.7734	26	1	23.3333	1	0.840131	33.2998	115.333	78.6667	35.9	60.7595	3.47	1.82	1.35	0.65	5.2	49	12	11	16	18
520	2	25	4	Somalia	0	1.53	86.6	36.9943	60	28	20	1	0.540624	19.0169	110.667	83.3333	50	47.4596	4.84	2.78	1.05	2.23	5.4	10	7	3	34	5
339	1	26	1	Afghanistan	3	1.83	100.5	30.0099	25	18	54	1	1.79941	38.9991	134.333	85	20.7	75.4229	4.6	2.75	1	1.87	5.1	0	0	0	0	22
108	1	25	3	Congo	3	1.81	92.1	28.1127	20	9	42.3333	1	1.50584		121	88.6667	24.9	71.3355					5.3	14	11	9	20	5
346	1	27	1	Afghanistan	1	1.64	65.3	24.2787	30	30	43	1	1.7711	91.9288	132	75.6667	14.3	81.4701	3.11	1.52	1.05	1.19	5.2	0	0	0	0	25
501	1	28	2	Syria	3	1.76	87.6	28.28	18	18	42.6667	1	1.50872	35.7368	134.667	88.6667	23.3	72.9452	4.74	2.62	0.82	2.86	5.6	65	22	21	0	1
119	1	32	3	Congo	2	1.7	64	22.1453	23	18	40.1667	1	1.81378	31.3797	119.333	85.6667	20.7	75.3125	3.15	1.68	1.21	0.57	5.7	56	15	10	20	20
307	1	28	2	Syria	1	1.69	81	28.3604	22	12	38.3333	1	1.35165	27.5462	125.333	85	30.2	66.1728					5.1	47	2	2	2	21
517	1	38	1	Afghanistan		1.83	82.6	24.6648			39	1	1.5812	36.7985	119.667	84.6667	10.1	85.4722	3.3	1.57	0.82	2	5.5	12	10	8	1	16
337	1	31	1	Afghanistan	1	1.69	73.4	25.6994	36	35	35.3333	1	1.37487	35.6995	118	72.3333	20.3	75.7493	5.17	3.42	1.09	1.46	5.3	0	18	1	1	16
621	1	28	1	Afghanistan	1	1.6	51.3	20.0391	36	24	37.5	1	1.87135	32.7527	128.333	87.3333	15.6	79.922	2.68	1.48	0.94	1.27	5.5	36	15	7	46	21
616	1	31	1	Afghanistan	0	1.67	60.7	21.7649	24	20	37.3333	1	1.7153	47.024	111.333	74.6667	9.7	85.832	3.23	1.8	0.62	1.78	5.4	6	9	3	10	24
301	1	20	2	Syria	2	1.73	70.3	23.4889	18	8	31.6667	1	1.34815	31.3684	113	77	20.8	75.2489	3.14	1.22	1.1	1.81	5.1	26	4	1	2	18
116	1	33	3	Congo	3	1.7	68.7	23.7716	21	7	30.6667	1	1.29005	18.8105	150.667	93.3333	16.9	79.0393	3.2	1.71	1.18	0.62	5.5	48	4	6	0	11
502	2	20	4	Somalia	1	1.52	56.8	24.5845	24	7	19.3333	0	0.786404	22.1853	97.6667	76	39.9	57.0423	4.23	2.01	1.62	1.32	5.2	30	0	0	0	20
350	2	31	1	Afghanistan	0	1.65	55.7	20.4591	300	36	16.3333	0	0.798339	16.3381	93.3333	65	29	67.325	3.29	1.43	1.2	1.45	5	39	0	9	0	23
311	1		2		0	1.68	76.8	27.2109			26.3333	0	0.96775		130.333	87.6667	21.6	74.4792	4.96	2.81	1.08	2.36	5.4	8	4.5	8	0	16
317	1	27	2	Somalia	3	1.72	63.8	21.5657	19	5	29.8333	0	1.38337	48.6158	126.667	78.3333	20.6	75.2351	4.3	1.96	1.8	1.18	5.7	0	4.5	0	1	24
707	2	52	1	Afghanistan	1	1.65	67.5	24.7934	24	16	14.6667	0	0.591556		134.333	84.6667	36.4	60.2963	4.11	1.71	1.63	1.69		54	18	14	56	3
512	2	32	1	Afghanistan	1	1.52	59.2	25.6233		5	11	0	0.429297	28.4498	108.333	74.3333	31.2	65.3716	4.83	2.96	0.83	2.29	5.7	68	19	17	20	11
628	2	20	1	Afghanistan	1	1.49	69.3	31.2148	72	24	10.6667	0	0.341718		111.333	88.6667			3.07	1.55	0.96	1.23	5.3	48	2	2	2	25
330	1	36	1	Afghanistan	1	1.65	79.3	29.1276	180	36	28.3333	0	0.97273		138.333	90.3333	28.1	68.2219	6.61	3.76	1.21	3.61		6	7	13	12	25
503	1	24	4	Somalia	0	1.72	56.3	19.0306	24	6	27.3333	0	1.43629	35.7853	113.333	75.3333	22	73.8899	3.29	1.86	0.9	1.16	5.3	33	9	0	8	22
103	1	18	3	Afghanistan	2	1.68	68.7	24.341	6	5	28.3333	0	1.16402	35.0698	136.667	79.6667	18.8	77.147	3.75	1.97	1.41	0.81	5.2		2	4	0	15
347	1	33	1	Afghanistan	0	1.42	48.4	24.0032	36	24	21.3333	0	0.888771	52.4404	115.333	83.3333	23.7	72.314	3.77	1.158	1.41	2.67	5.4	11.52	14	6	0	25
306	1	22	2	Syria	2	1.65	49.5	18.1818	24	19	24.3333	0	1.33833	35.2205	99.6667	72.3333	15	80.6061					5.1	0	8	8	0	16
505	1	36	1	Afghanistan	1	1.54	61.6	25.974	19	3	22.6667	0	0.872667	39.8177	124.333	81	20.1	75.8117	4.08	1.91	0.91	2.76	5.3	14	9	10	8	11
120	1	23	3	Congo	3	1.72	77.3	26.129	23	21	20	0	0.765433	19.992	131.667	84	26.2	70.1164						0	16	8.16667	0	9
327	2	16	1	Afghanistan	1	1.6	47.9	18.7109	12	8	23	1	1.22923	31.4443	107.667	66.6667	21.9		2.71	1.45	0.82	0.97	5.2
319	2	21	4	Somalia	3	1.61	78.9	30.4386	12	3	22.6667	1	0.744668	49.8108	108.333	69.6667	46.6	50.6971					5.2	27	7			20
320	2	46	2			1.63	108.9	40.9876			20.1667	1	0.492019				56.6	41.2305	5.5	2.86	1.33	2.88		18	0			23.75
315	2	26	2	Somalia	2	1.64	98.3	36.5482	24	6	20.3333	1	0.556343	14.9663	128.667	104.5	51.6	45.9817	3.94	2.33	1.03	1.28	5.3	15	0	0		25
314	2		2	Somalia		1.56	41.1	16.8886			20.1667	1	1.1941		89	64.6667	22.1	73.9659	3.94	2.02	1.57	0.77	5.3	20.95	0			23
322	2	46	2	Somalia		1.55	87	36.2123			20	1	0.552299		123.667	85.6667	47.9	49.4253	4.71	2.63	0.99	2.39	5.4	1.3	0			25
102	1	32	3	Congo	3	1.8	94	29.0123	23	21	34.3333	1	1.1834	30.3451	128.333	84.6667	25.4	70.9574	5.69	3.38	1.95	0.8	5.3	33.52	17	5.83		10
308	2	26	2	Somalia	0	1.62	94.2	35.8939	24	24	18.6667	0	0.520051	17.3971	99.6667	78.3333	52.5	45.1168	3.85	1.51	1.79	1.21	5.4	23	0			22
318	2	21	2	Somalia	0	1.56	58.8	24.1617		28	17.1667	0	0.71049		99.6667	73	40.9	56.1224	5.88	3.76	1.64	1.05	5.6	25.14	0			22
321	2	30	2	Somalia	0	1.68	82.5	29.2304	7		15	0	0.513164	27.7753	118.667	79.6667	50	47.3939	5.62	3.48	1.3	1.85	5.7	19	0			18
324	2	20	2	Somalia	1	1.57	48.4	19.6357	12	5	16.1667	0	0.823331	28.2881	98.6667	78.6667	33.9	62.6033	4.22	2.39	1.31	1.15	5.4	8	0			18
309	2	23	2	Somalia	2	1.51	67.2	29.4724	24	6	13.8333	0	0.469366	18.6755	96.3333	73.6667	43.9	53.125	4.2	2.28	1.45	1.72	5.1	26	1			23
323	2	18	2	Somalia	0	1.85	70.1	20.4821	12	5	10.3333	0	0.504505	11.8541	108.667	75.6667	43.1	54.0656	3.21	2.01	0.94	0.58	5.5	12	0			18
